# Supplementary material for: Prevalence and Determinants of Diarrhea, Fever, and Coexistence of Diarrhea and Fever in Children Under-Five in Bangladesh
Source: Children (Basel). 2023 Nov 20;10(11):1829. doi: 10.3390/children10111829 (PMC10670412; doi:10.3390/children10111829)
Supplement: Supplementary file 1 [file children-10-01829-s001.zip]

Archive with 1 entries (1 files):
- children-2695224-supplementary.pdf
